# Supplementary material for: The spatial spillover effect and its attenuation boundary of urban economy on port efficiency
Source: PLoS One. 2024 Jun 5;19(6):e0304973. doi: 10.1371/journal.pone.0304973 (PMC11152286; doi:10.1371/journal.pone.0304973)
Supplement: S1 Data — (XLSX) [file pone.0304973.s001.xlsx]

## Sheet: 2021
	GDP/10,000 yuan	Total foreign trade valuetotal/10,000 yuan	Total foreign trade valuetotal/GDP	Fixed assets investment/10,000 yuan	Road freight volume/10,000 tons	Port efficiency
Dandong Port	8544000	1260000	0.147472	2803595	4938	0.262802
Dalian Port	78259000	42485000	0.542877	15667368	18406	0.279525
Yingkou Port	14032000	5346000	0.380986	4413920	21493	0.216975
Jinzhou Port	11483000	1288000	0.112166	4015466	17916	0.219854
Qinhuangdao Port	18440000	4.00445e+06	0.217161	7009836	7808	0.515895
Tangshan Port	82306255	1.41916e+07	0.172424	70683326	47925	0.682448
Huanghua Port	41634000	3.73037e+06	0.0895992	14569251	28512	1
Tianjin Port	156950500	8.55243e+07	0.544913	160494796	34527	0.571869
Qingdao Port	141360000	8.47948e+07	0.59985	112235865	28407	1
Yantai Port	87120000	4.10779e+07	0.471509	65744050	19216	0.455679
Weihai Port	34640000	2.02962e+07	0.585919	30088481	6583	0.154892
Rizhao Port	22120000	1.15772e+07	0.523383	16286900	7920	0.870806

## Sheet: 2020
	GDP/10,000 yuan	Total foreign trade valuetotal/10,000 yuan	Total foreign trade valuetotal/GDP	Fixed assets investment/10,000 yuan	Road freight volume/10,000 tons	Port efficiency
Dandong Port	7790000	1178000	0.15122	2.40034e+06	4794	0.209077
Dalian Port	70304000	38542000	0.548219	1.54816e+07	17317	0.384978
Yingkou Port	13255000	4720000	0.356092	4.61707e+06	19586	0.541492
Jinzhou Port	10720000	1422000	0.132649	3.74927e+06	14401	0.700535
Qinhuangdao Port	16858000	3590600	0.212991	6.66334e+06	6707	0.535189
Tangshan Port	71805902	1.0209e+07	0.142176	6.60592e+07	42295	0.708752
Huanghua Port	36999000	3.17439e+06	0.0857967	1.38755e+07	25010	1
Tianjin Port	140079900	7.30648e+07	0.521594	1.53144e+08	32261	0.654232
Qingdao Port	124005600	64070000	0.51667	1.07815e+08	25237	1
Yantai Port	78164200	2.90589e+07	0.371768	6.56128e+07	17551	0.453522
Weihai Port	30180000	16145700	0.53498	2.83854e+07	6059	0.149095
Rizhao Port	20064300	10239000	0.510309	1.58245e+07	8209	0.838273

## Sheet: 2019
	GDP/10,000 yuan	Total foreign trade valuetotal/10,000 yuan	Total foreign trade valuetotal/GDP	Fixed assets investment/10,000 yuan	Road freight volume/10,000 tons	Port efficiency
Dandong Port	7680000	1542000	0.200781	2286036	5004	0.285645
Dalian Port	70017200	43528000	0.621676	14744370	30014	0.493836
Yingkou Port	13281600	4733000	0.356358	4.39721e+06	16005	0.55897
Jinzhou Port	10730000	2356000	0.219571	3570731	16937	0.808825
Qinhuangdao Port	16120200	3587200	0.222528	6.34604e+06	6697	0.608713
Tangshan Port	68899894	7.3453e+06	0.106608	62913508	42220	0.737974
Huanghua Port	35880000	3.34879e+06	0.093333	1.32147e+07	24952	1
Tianjin Port	141040000	6.6423e+07	0.470951	1.45851e+08	36710	0.684389
Qingdao Port	117413100	5.35176e+07	0.455806	1.02681e+08	29170	1
Yantai Port	76534500	2.62404e+07	0.342857	6.24884e+07	21218	0.504941
Weihai Port	29640000	1.26758e+07	0.42766	2.70337e+07	8807	0.144453
Rizhao Port	19493800	9.51245e+06	0.487973	1.5071e+07	9723	0.852011

## Sheet: 2018
	GDP/10,000 yuan	Total foreign trade valuetotal/10,000 yuan	Total foreign trade valuetotal/GDP	Fixed assets investment/10,000 yuan	Road freight volume/10,000 tons	Port efficiency
Dandong Port	8167389	1.27778e+06	0.156449	2082000	7244	0.5176
Dalian Port	76684823	4.71905e+07	0.615383	1.83845e+07	29753	0.6347
Yingkou Port	13467208	4.33823e+06	0.322133	4.39721e+06	16371	0.8524
Jinzhou Port	11924093	2.34377e+06	0.196557	3.39423e+06	16747	0.8249
Qinhuangdao Port	16355631	3.54356e+06	0.216657	5.92534e+06	6934	0.6394
Tangshan Port	63000340	6.01576e+06	0.0954877	2.98273e+07	44150	0.8263
Huanghua Port	36764121	3.18491e+06	0.0866311	1.24667e+07	25907	1
Tianjin Port	188096400	8.10734e+07	0.43102	1.28052e+08	34711	0.752
Qingdao Port	120015200	5.34128e+07	0.44505	8.44419e+07	27453	1
Yantai Port	78325800	3.06512e+07	0.391329	5.95128e+07	21389	0.6144
Weihai Port	36414800	1.39719e+07	0.383687	3.18043e+07	8411	0.2312
Rizhao Port	22021700	8.98762e+06	0.408126	1.80491e+07	9403	0.9412

## Sheet: 2017
	GDP/10,000 yuan	Total foreign trade valuetotal/10,000 yuan	Total foreign trade valuetotal/GDP	Fixed assets investment/10,000 yuan	Road freight volume/10,000 tons	Port efficiency
Dandong Port	7870000	2.2948e+06	0.291589	2405555	7100	0.7245
Dalian Port	69898000	4.16285e+07	0.59556	16527666	28603	0.6388
Yingkou Port	12705000	3.70904e+06	0.291935	4599483	16050	0.8559
Jinzhou Port	10775000	1.64244e+06	0.15243	3577519	16653	0.7752
Qinhuangdao Port	10147000	3.36396e+06	0.331522	5635000	6684	0.6804
Tangshan Port	5916484	6737200	1.13872	27799000	41340	0.7736
Huanghua Port	8668000	2.45743e+06	0.283506	11806000	24100	1
Tianjin Port	185491900	7.60753e+07	0.410128	135223000	34720	0.7623
Qingdao Port	110241100	4.99382e+07	0.452991	77771000	24716	1
Yantai Port	73435300	3.07295e+07	0.418457	55942000	19915	0.4238
Weihai Port	35129100	1.39321e+07	0.396598	29419000	7896	0.1994
Rizhao Port	20088800	9.02408e+06	0.44921	16912000	8581	0.8038

## Sheet: 2016
	GDP/10,000 yuan	Total foreign trade valuetotal/10,000 yuan	Total foreign trade valuetotal/GDP	Fixed assets investment/10,000 yuan	Road freight volume/10,000 tons	Port efficiency
Dandong Port	7512352	2.64223e+06	0.351719	2802029	6829	0.8531
Dalian Port	68101998	3.47822e+07	0.510736	14363557	27251	0.6087
Yingkou Port	11562477	3.59158e+06	0.310624	4101911	15432	0.8057
Jinzhou Port	10328139	1.33245e+06	0.129012	3797753	16311	0.617
Qinhuangdao Port	13493526	2.91829e+06	0.216273	8746590	6300	0.5389
Tangshan Port	56025000	7.12411e+06	0.127159	49751035	38965	0.7635
Huanghua Port	35446800	1.90235e+06	0.0536679	34810735	21728	1
Tianjin Port	178853900	6.81839e+07	0.381227	127563593	32841	0.6998
Qingdao Port	100112900	4.3561e+07	0.435118	74547006	20701	1
Yantai Port	69256587	2.91707e+07	0.421198	52972249	17504	0.5462
Weihai Port	32122000	1.18033e+07	0.367451	28793526	6927	0.4816
Rizhao Port	18024900	8.25028e+06	0.457716	15977773	7602	0.9529

## Sheet: 2015
	GDP/10,000 yuan	Total foreign trade valuetotal/10,000 yuan	Total foreign trade valuetotal/GDP	Fixed assets investment/10,000 yuan	Road freight volume/10,000 tons	Port efficiency
Dandong Port	9849006	2.56884e+06	0.260822	5834554	7740	0.8506
Dalian Port	77316363	3.42936e+07	0.443549	45592792	26283	0.5939
Yingkou Port	15137503	4.09949e+06	0.270817	9062156	14982	0.8582
Jinzhou Port	13273292	1.51257e+06	0.113956	7821466	15836	0.6303
Qinhuangdao Port	12504439	2.86746e+06	0.229316	8743325	5276	0.802
Tangshan Port	51178000	8.66551e+06	0.169321	45438766	36358	0.7989
Huanghua Port	33206328	8096920	0.243837	31032564	19942	0.7742
Tianjin Port	165381900	7.12199e+07	0.430639	130480000	33724	0.7142
Qingdao Port	93000700	4.37228e+07	0.470134	65556685	18900	1
Yantai Port	64460800	3.076e+07	0.477189	46671376	17033	0.598
Weihai Port	30015700	1.05495e+07	0.351467	25437242	6333	0.448
Rizhao Port	16708000	9.45759e+06	0.566052	14078065	6942	1

## Sheet: 2014
	GDP/10,000 yuan	Total foreign trade valuetotal/10,000 yuan	Total foreign trade valuetotal/GDP	Fixed assets investment/10,000 yuan	Road freight volume/10,000 tons	Port efficiency
Dandong Port	10226000	2.81875e+06	0.275645	9125974	7296	0.781
Dalian Port	76555761	3.96284e+07	0.517641	67736333	28800	0.6084
Yingkou Port	15460811	4.21723e+06	0.272769	11612587	16489	0.8459
Jinzhou Port	13639990	2.59623e+06	0.19034	9709623	17398	0.6381
Qinhuangdao Port	12000219	2.64924e+06	0.220766	7916533	4773	0.8365
Tangshan Port	50856000	1.02966e+07	0.202467	41462408	33479	0.8565
Huanghua Port	31333822	3.34537e+06	0.106765	27289276	27478	0.7892
Tianjin Port	157269300	8.22582e+07	0.523041	116262649	31130	0.7216
Qingdao Port	86921000	4.90738e+07	0.564579	57660308	19043	1
Yantai Port	60020788	3.24044e+07	0.539886	41010599	16028	0.5453
Weihai Port	27903400	1.01892e+07	0.365161	22293655	6345	0.3948
Rizhao Port	16118700	2.13579e+07	1.32504	12347482	7096	1

## Sheet: 2013
	GDP/10,000 yuan	Total foreign trade valuetotal/10,000 yuan	Total foreign trade valuetotal/GDP	Fixed assets investment/10,000 yuan	Road freight volume/10,000 tons	Port efficiency
Dandong Port	11072964	3.2179e+06	0.290609	10036544	6652	0.7932
Dalian Port	76507861	4.32875e+07	0.565791	64781048	26276	0.607
Yingkou Port	15131145	4.20815e+06	0.278112	12711897	15278	0.8968
Jinzhou Port	13449310	2.20443e+06	0.163906	9521408	15904	0.6124
Qinhuangdao Port	11687549	2.75061e+06	0.235345	7702882	5225	0.873
Tangshan Port	49366000	7.84694e+06	0.158954	35758674	43043	0.9365
Huanghua Port	30129850	1.61645e+06	0.0536496	22921444	33672	1
Tianjin Port	143701600	8.08403e+07	0.562556	100910313	31985	0.7045
Qingdao Port	80066000	2.26133e+07	0.282433	50278649	23720	1
Yantai Port	56138700	1.24776e+07	0.222263	35381912	17653	0.5166
Weihai Port	25496900	4.05516e+06	0.159045	19237131	4829	0.4673
Rizhao Port	15001600	1.83408e+07	1.22259	10690473	12966	1

## Sheet: 2012
	GDP/10,000 yuan	Total foreign trade valuetotal/10,000 yuan	Total foreign trade valuetotal/GDP	Fixed assets investment/10,000 yuan	Road freight volume/10,000 tons	Port efficiency
Dandong Port	10153733	2.89641e+06	0.285256	8532500	7466	0.6999
Dalian Port	70028306	4.03921e+07	0.576797	56243965	25093	0.6159
Yingkou Port	13811809	3.46e+06	0.25051	10850902	13341	0.9362
Jinzhou Port	12427098	1.90765e+06	0.153507	8036988	15495	0.6594
Qinhuangdao Port	11393664	2.77958e+06	0.243958	7237352	4928	0.971
Tangshan Port	47159000	6.61705e+06	0.140314	30171685	37625	1
Huanghua Port	28124212	1.73568e+06	0.0617147	18918681	29164	1
Tianjin Port	128938800	7.28436e+07	0.564947	83402588	28228	0.7253
Qingdao Port	73021100	2.04194e+07	0.279637	41539146	21312	1
Yantai Port	52813800	1.22494e+07	0.231936	30439202	16260	0.5491
Weihai Port	23378600	4.07414e+06	0.174268	13142096	6899	0.4491
Rizhao Port	13525700	1.3493e+07	0.997582	9223776	12100	0.9945

[truncated: 11 more sheets: 2011, 2010, 2009, 2008, 2007, 2006, 2005, 2004, 2003, 2002, 2001]
